# Supplementary material for: Postsynaptic plasticity of cholinergic synapses underlies the induction and expression of appetitive and familiarity memories in Drosophila
Source: eLife. 2022 Oct 17;11:e80445. doi: 10.7554/eLife.80445 (PMC9733945; doi:10.7554/eLife.80445)
Supplement: Source data 1. [file elife-80445-data1.zip]

Archive with 36 entries (36 files):
- source data/source_data_pribbenow Fig 2a.xlsx
- source data/Source_data_pribbenow Fig 2b.xlsx
- source data/Source_data_pribbenow Fig 2c.xlsx
- source data/Source_data_pribbenow Fig 2d.xlsx
- source data/Source_data_pribbenow Fig 2e.xlsx
- source data/Source_data_pribbenow Fig 2f.xlsx
- source data/Source_data_pribbenow Fig 2g.xlsx
- source data/Source_data_pribbenow Fig 2h.xlsx
- source data/Source_data_pribbenow Fig 3f.xlsx
- source data/Source_data_pribbenow Fig 3g.xlsx
- source data/Source_data_pribbenow Fig 3h.xlsx
- source data/Source_data_pribbenow Fig 3i.xlsx
- source data/Source_data_pribbenow Fig 4b.xlsx
- source data/Source_data_pribbenow Fig 4c.xlsx
- source data/Source_data_pribbenow Fig 4d.xlsx
- source data/Source_data_pribbenow Fig 4e.xlsx
- source data/Source_data_pribbenow Fig 4f.xlsx
- source data/Source_data_pribbenow Fig 5d.xlsx
- source data/Source_data_pribbenow Fig 5e.xlsx
- source data/Source_data_pribbenow Fig 5f.xlsx
- source data/Source_data_pribbenow Fig 5g.xlsx
- source data/Source_data_pribbenow Fig 5k.xlsx
- source data/Source_data_pribbenow Fig 5l.xlsx
- source data/Source_data_pribbenow Fig 5m.xlsx
- source data/Source_data_pribbenow Fig 5n.xlsx
- source data/Source_data_pribbenow Fig 6d,e.xlsx
- source data/Source_data_pribbenow Fig 7b.xlsx
- source data/Source_data_pribbenow Fig 7e.xlsx
- source data/Source_data_pribbenow Fig 7f.xlsx
- source data/Source_data_pribbenow Fig 7g.xlsx
- source data/Source_data_pribbenow Fig 8a.xlsx
- source data/Source_data_pribbenow Fig 8c.xlsx
- source data/Source_data_pribbenow Fig 8d.xlsx
- source data/source_data_pribbenow_Fig 1a.xlsx
- source data/source_data_pribbenow_Fig 1b.xlsx
- source data/source_data_pribbenow_Fig 1c.xlsx
