# Supplementary material for: Postsynaptic plasticity of cholinergic synapses underlies the induction and expression of appetitive and familiarity memories in Drosophila
Source: eLife. 2022 Oct 17;11:e80445. doi: 10.7554/eLife.80445 (PMC9733945; doi:10.7554/eLife.80445)
Supplement: Source data 1. [file elife-80445-data1.zip › source data/Source_data_pribbenow Fig 2e.xlsx]

## Sheet: Tabelle1
w1118xgal80	a5xW1118	a5xGal80
0.34	0.31	-0.03
0.23	0.42	0.15
0.56	0.24	0.03
0.24	0.23	0.09
0.56	0.2	0.15
0.46	0.46	0.12
	0.17	0.22
