# Supplementary material for: Postsynaptic plasticity of cholinergic synapses underlies the induction and expression of appetitive and familiarity memories in Drosophila
Source: eLife. 2022 Oct 17;11:e80445. doi: 10.7554/eLife.80445 (PMC9733945; doi:10.7554/eLife.80445)
Supplement: Source data 1. [file elife-80445-data1.zip › source data/Source_data_pribbenow Fig 2h.xlsx]

## Sheet: Tabelle1
w1118xGal80	w1118xDlg	Dlgxgal80
0.26	0.27	0.09
0.33	0.33	-0.07
0.44	0.31	0.17
0.23	0.4	-0.01
0.7	0.27	0.16
0.53	0.15	-0.07
0.48	0.34	0.19
0.44	0.33	0.23
0.37	0.23
0.29	0.5
0.26	0.21
