# Supplementary material for: Postsynaptic plasticity of cholinergic synapses underlies the induction and expression of appetitive and familiarity memories in Drosophila
Source: eLife. 2022 Oct 17;11:e80445. doi: 10.7554/eLife.80445 (PMC9733945; doi:10.7554/eLife.80445)
Supplement: Source data 1. [file elife-80445-data1.zip › source data/Source_data_pribbenow Fig 3f.xlsx]

## Sheet: Tabelle1
pre	post
1	1.11053
1	1.01336
1	1.03547
1	1.00614
1	1.01498
1	1.01043
1	1.00238
1	1.08833
1	0.969614
1	1.05578
1	1.04954
1	0.890082
1	0.900255
