# Supplementary material for: Postsynaptic plasticity of cholinergic synapses underlies the induction and expression of appetitive and familiarity memories in Drosophila
Source: eLife. 2022 Oct 17;11:e80445. doi: 10.7554/eLife.80445 (PMC9733945; doi:10.7554/eLife.80445)
Supplement: Source data 1. [file elife-80445-data1.zip › source data/Source_data_pribbenow Fig 3g.xlsx]

## Sheet: Tabelle1
pre	post
1	0.982751
1	1.00513
1	0.887382
1	1.02541
1	1.04959
1	0.961158
1	1.01339
1	1.014
1	1.04173
1	1.01833
