# Supplementary material for: Postsynaptic plasticity of cholinergic synapses underlies the induction and expression of appetitive and familiarity memories in Drosophila
Source: eLife. 2022 Oct 17;11:e80445. doi: 10.7554/eLife.80445 (PMC9733945; doi:10.7554/eLife.80445)
Supplement: Source data 1. [file elife-80445-data1.zip › source data/Source_data_pribbenow Fig 3h.xlsx]

## Sheet: Tabelle1
pre	post
1	1.08931
1	1.03371
1	1.01101
1	1.09279
1	1.09109
1	1.03763
1	1.03798
1	1.10486
1	1.00741
1	1.03504
1	1.04813
1	1.04369
1	1.10632
1	1.03307
1	1.10598
1	1.06392
1	0.98629
1	1.10937
