# Supplementary material for: Postsynaptic plasticity of cholinergic synapses underlies the induction and expression of appetitive and familiarity memories in Drosophila
Source: eLife. 2022 Oct 17;11:e80445. doi: 10.7554/eLife.80445 (PMC9733945; doi:10.7554/eLife.80445)
Supplement: Source data 1. [file elife-80445-data1.zip › source data/Source_data_pribbenow Fig 5g.xlsx]

## Sheet: Tabelle1
Int MCH FIRST	Int MCH FIFTH
7.3986	3.9338
1.838	7.7368
13.037	6.5831
8.3251	4.3262
9.3913	-6.0795
13.257	-1.3421
10.865	4.3512
24.164	4.2765
1.3169	3.484
-0.29146	1.6801
12.016	6.4339
12.884	3.3204
