# Supplementary material for: Postsynaptic plasticity of cholinergic synapses underlies the induction and expression of appetitive and familiarity memories in Drosophila
Source: eLife. 2022 Oct 17;11:e80445. doi: 10.7554/eLife.80445 (PMC9733945; doi:10.7554/eLife.80445)
Supplement: Source data 1. [file elife-80445-data1.zip › source data/Source_data_pribbenow Fig 5k.xlsx]

## Sheet: Tabelle1
pre	post
2.25	1.28571
1.56696	0.602679
1.32589	0.924107
1.125	0.602679
0.763393	0.723214
0.642857	0.5625
0.522321	0.602679
0.321429	0.321429
0.482143	0.241071
