# Supplementary material for: Postsynaptic plasticity of cholinergic synapses underlies the induction and expression of appetitive and familiarity memories in Drosophila
Source: eLife. 2022 Oct 17;11:e80445. doi: 10.7554/eLife.80445 (PMC9733945; doi:10.7554/eLife.80445)
Supplement: Source data 1. [file elife-80445-data1.zip › source data/Source_data_pribbenow Fig 5l.xlsx]

## Sheet: Tabelle1
pre	post
2.14839	2.03226
1.33548	0.522581
1.27742	1.39355
0.929032	1.74194
0.812903	0.348387
0.464516	1.74194
0.870968	1.10323
0.522581	0.406452
0.63871	0.812903
