# Supplementary material for: Postsynaptic plasticity of cholinergic synapses underlies the induction and expression of appetitive and familiarity memories in Drosophila
Source: eLife. 2022 Oct 17;11:e80445. doi: 10.7554/eLife.80445 (PMC9733945; doi:10.7554/eLife.80445)
Supplement: Source data 1. [file elife-80445-data1.zip › source data/Source_data_pribbenow Fig 5n.xlsx]

## Sheet: Tabelle1
pre	post
1.48696	2.26957
1.33044	1.72174
1.25217	1.33044
1.09565	0.469565
1.01739	1.09565
1.01739	0.234783
0.704348	1.95652
0.626087	0.547826
0.469565	0.547826
