# Supplementary material for: Postsynaptic plasticity of cholinergic synapses underlies the induction and expression of appetitive and familiarity memories in Drosophila
Source: eLife. 2022 Oct 17;11:e80445. doi: 10.7554/eLife.80445 (PMC9733945; doi:10.7554/eLife.80445)
Supplement: Source data 1. [file elife-80445-data1.zip › source data/Source_data_pribbenow Fig 7g.xlsx]

## Sheet: Tabelle1
a2GFP	a2GFP a2RNAi	a2GFP a5RNAi
37.91	0.28	0.95
21.91	0.37	0.49
10.91	0.02	0.35
21.91	0.2	-0.25
	0.24	0
