# Supplementary material for: Postsynaptic plasticity of cholinergic synapses underlies the induction and expression of appetitive and familiarity memories in Drosophila
Source: eLife. 2022 Oct 17;11:e80445. doi: 10.7554/eLife.80445 (PMC9733945; doi:10.7554/eLife.80445)
Supplement: Source data 1. [file elife-80445-data1.zip › source data/Source_data_pribbenow Fig 8c.xlsx]

## Sheet: Tabelle1
WILDTYPE	α2-RNAi	α5-RNAi
0.5	0.8	0.33
0.33	0.89	0.4
0.29	0.57	0.4
0.43	0.5	0.22
0.5	0.67	0.5
0.2	0.33	0.43
0.33	0.63	0.33
0.33	0.2	0.33
0.25	0.71	0.6
