# Supplementary material for: Postsynaptic plasticity of cholinergic synapses underlies the induction and expression of appetitive and familiarity memories in Drosophila
Source: eLife. 2022 Oct 17;11:e80445. doi: 10.7554/eLife.80445 (PMC9733945; doi:10.7554/eLife.80445)
Supplement: Source data 1. [file elife-80445-data1.zip › source data/Source_data_pribbenow Fig 8d.xlsx]

## Sheet: Tabelle1
WILDTYPE	α2-RNAi	α5-RNAi
0.333333	0.4	0.8
0.5	0.6	0.666667
0.583333	0.466667	0.6
0.583333	0.4	0.6
0.583333	0.866667	0.866667
0.416667	0.4	0.533333
0.5	0.533333	0.733333
0.5	0.333333	0.6
0.333333	0.466667	0.533333
