# Supplementary material for: Postsynaptic plasticity of cholinergic synapses underlies the induction and expression of appetitive and familiarity memories in Drosophila
Source: eLife. 2022 Oct 17;11:e80445. doi: 10.7554/eLife.80445 (PMC9733945; doi:10.7554/eLife.80445)
Supplement: Source data 1. [file elife-80445-data1.zip › source data/source_data_pribbenow_Fig 1a.xlsx]

## Sheet: Tabelle1
w1118xShi	R13F02 x w1118	R13F02 x Shi
-0.77	-0.58	-0.51
-0.81	-0.74	-0.43
-0.9	-0.84	-0.56
-0.76	-0.69	-0.69
-0.57	-0.67	-0.63
-0.78	-0.76	-0.47
-0.21	-0.48	-0.49
-0.62
